# Supplementary material for: Non-Traditional Physical Education Classes Improve High School Students’ Movement Competency and Fitness: A Mixed-Methods Program Evaluation Study
Source: Int J Environ Res Public Health. 2023 May 22;20(10):5914. doi: 10.3390/ijerph20105914 (PMC10218483; doi:10.3390/ijerph20105914)
Supplement: Supplementary file 1 [file ijerph-20-05914-s001.zip]

Archive with 1 entries (1 files):
- ijerph-2332280-supplementary.docx
